# Supplementary material for: A survey of East Mediterranean Dasumia (Araneae, Dysderidae) with description of new species
Source: Zookeys. 2011 Oct 14;(137):89–101. doi: 10.3897/zookeys.137.1783 (PMC3252761; doi:10.3897/zookeys.137.1783)
Supplement: XML Treatment for Dasumia gasparoi [file zookeys.137.1783-treatment1.xml]

<!DOCTYPE tp:taxon-treatment
  PUBLIC "-//TaxonX//DTD Taxonomic Treatment Publishing DTD v0 20100105//EN" "tax-treatment-NSO.dtd">
<tp:taxon-treatment xmlns:tp="http://www.plazi.org/taxpub"><tp:treatment-meta><mixed-citation publication-type="journal"><person-group><name><surname>Kunt</surname><given-names>Kadir Boğaç</given-names></name><name><surname>Özkütük</surname><given-names>Recep Sulhi</given-names></name><name><surname>Elverici</surname><given-names>Mert</given-names></name></person-group><article-title>A survey of East Mediterranean <italic>Dasumia</italic> (Araneae, Dysderidae) with description of new species
                </article-title><source>Zookeys</source><day>14</day><month>10</month><year>2011</year><volume>2011</volume><issue>137</issue><fpage>89</fpage><lpage>101</lpage><pub-id pub-id-type="doi">10.3897/zookeys.137.1783</pub-id></mixed-citation></tp:treatment-meta><tp:nomenclature><tp:taxon-name>
                        <tp:taxon-name-part taxon-name-part-type="genus">Dasumia</tp:taxon-name-part>
                        <tp:taxon-name-part taxon-name-part-type="species">gasparoi</tp:taxon-name-part>
                    <object-id xmlns:xlink="http://www.w3.org/1999/xlink" xlink:type="simple">urn:lsid:zoobank.org:act:8E19F1DC-74BA-47D4-A505-6498414B4CCE</object-id>
                    <object-id xmlns:xlink="http://www.w3.org/1999/xlink" xlink:type="simple">http://species-id.net/wiki/Dasumia_gasparoi</object-id>
                    </tp:taxon-name><tp:taxon-status xmlns:xlink="http://www.w3.org/1999/xlink" xlink:type="simple">sp. n.</tp:taxon-status></tp:nomenclature><tp:treatment-sec sec-type="Material examined"><title>Material examined.</title><p> <bold>Holotype.</bold> ♂ (AUZM), TURKEY, <bold>Kahramanmaraş Province</bold>, Pazarcık District, c. 5 km S of Narlı Town [<named-content xmlns:xlink="http://www.w3.org/1999/xlink" content-type="dwc:verbatimCoordinates" xlink:type="simple">37°19'11.78"N; 37°10'16.19"E</named-content>], 07.03.2008, under stones, leg. E.A.Yağmur. <bold>Paratypes:</bold> 1 ♀ (AUZM); 1 ♀ (SMF), together with holotype.</p></tp:treatment-sec><tp:treatment-sec sec-type="Derivatio nominis"><title>Derivatio nominis.</title><p>The new species is named in honour of the Italian geologist &amp; arachnologist Dr. Fulvio Gasparo, who has made great contributions to the taxonomy of the family <tp:taxon-name>Dysderidae</tp:taxon-name>.</p></tp:treatment-sec><tp:treatment-sec sec-type="Diagnosis"><title>Diagnosis.</title><p><italic><tp:taxon-name>Dasumia gasparoi</tp:taxon-name></italic> sp. n. can be readily identified by the unique structure of male and female copulatory organs. It is most similar to <italic><tp:taxon-name>Dasumia crassipalpis</tp:taxon-name></italic> from which it can be differentiated as follows:</p><p>1. In <italic><tp:taxon-name>Dasumia gasparoi</tp:taxon-name></italic> sp. n. the transition zone between the tegulum and the distal appendages is more notable than in <italic><tp:taxon-name>Dasumia crassipalpis</tp:taxon-name></italic>.</p><p>2. In <italic><tp:taxon-name>Dasumia gasparoi</tp:taxon-name></italic> sp. n.the tip of the falciform embolus is sharper and taller and the embolus extends beyond Apophysis<sub>b</sub>, whereas in <italic><tp:taxon-name>Dasumia crassipalpis</tp:taxon-name></italic>, the embolus only reaches the middle of Apophysis<sub>b</sub>.</p><p>3. Apophysis<sub>a</sub> and Apophysis<sub>b</sub> show explicit differences in structure between the two species.</p><p>4. In <italic><tp:taxon-name>Dasumia gasparoi</tp:taxon-name></italic> sp. n. the spermatheca are relatively wider. Distal crest of spermatheca is shorter and thicker in <italic><tp:taxon-name>Dasumia gasparoi</tp:taxon-name></italic> sp. n. than in <italic><tp:taxon-name>Dasumia crassipalpis</tp:taxon-name></italic> (see <xref ref-type="bibr" rid="B1">Alicata 1974</xref>).</p></tp:treatment-sec><tp:treatment-sec sec-type="Measurements"><title>Measurements.</title><p>(Holotype ♂ / Paratype n=2 ♀)<bold>: AL</bold> 3.50 / 4.47-4.50; <bold>CL</bold> 3.20 / 3.25-3.50; <bold>CWmax</bold> 2.50 / 2.75-2.80; <bold>CWmin</bold> 1.25 / 1.59-1.44 ; <bold>AMEd</bold> 0.16 / 0.17-0.18; <bold>PLEd</bold> 0.15 / 0.14-0.15; <bold>PMEd</bold> 0.11 / 0.14-0.12 ; <bold>ChF</bold> 0.58 / 0.66-0.66; <bold>ChG</bold> 0.47 / 0.52-0.53 ; <bold>ChL</bold> 1.37 / 1.60-1.62. Leg measurements are given in <xref ref-type="table" rid="T1">Table 1</xref>.</p><table-wrap id="T1" position="float" orientation="portrait"><label>Table 1.</label><caption><p> Leg measurements of <italic><tp:taxon-name>Dasumia gasparoi</tp:taxon-name></italic> sp. n.</p></caption><table><tbody><tr><td rowspan="1" colspan="1"><bold>(Holotype</bold> ♂ <bold>/ Paratype</bold> ♀<bold>)</bold></td><td rowspan="1" colspan="1"><bold>Fe</bold></td><td rowspan="1" colspan="1"><bold>Pa</bold></td><td rowspan="1" colspan="1"><bold>Ti</bold></td><td rowspan="1" colspan="1"><bold>Me</bold></td><td rowspan="1" colspan="1"><bold>Ta</bold></td></tr><tr><td rowspan="1" colspan="1"><bold>Leg I</bold></td><td rowspan="1" colspan="1">3.00 / 3.08</td><td rowspan="1" colspan="1">1.80 / 1.88</td><td rowspan="1" colspan="1">2.76 / 2.60</td><td rowspan="1" colspan="1">2.68 / 2.48</td><td rowspan="1" colspan="1">0.63 / 0.48</td></tr><tr><td rowspan="1" colspan="1"><bold>Leg II</bold></td><td rowspan="1" colspan="1">2.50 / 2.56</td><td rowspan="1" colspan="1">1.60 / 1.68</td><td rowspan="1" colspan="1">2.40 / 2.24</td><td rowspan="1" colspan="1">2.60 / 2.50</td><td rowspan="1" colspan="1">0.63 / 0.60</td></tr><tr><td rowspan="1" colspan="1"><bold>Leg III</bold></td><td rowspan="1" colspan="1">2.10 / 2.16</td><td rowspan="1" colspan="1">1.05 / 1.12</td><td rowspan="1" colspan="1">1.75 / 1.68</td><td rowspan="1" colspan="1">2.05 / 2.04</td><td rowspan="1" colspan="1">0.55 / 0.44</td></tr><tr><td rowspan="1" colspan="1"><bold>Leg IV</bold></td><td rowspan="1" colspan="1">2.96 / 3.00</td><td rowspan="1" colspan="1">1.40 / 1.60</td><td rowspan="1" colspan="1">2.50 / 2.56</td><td rowspan="1" colspan="1">2.64 / 3.20</td><td rowspan="1" colspan="1">0.63 / 0.64</td></tr></tbody></table></table-wrap></tp:treatment-sec><tp:treatment-sec sec-type="Description"><title>Description.</title><p>Carapace dark brown anteriorly, yellowish brown posteriorly and blackish brown laterally. AME, PLE and PME in a circular arrangement. AME separated. PLE and PME clearly separated. Sternum, labium, gnathocoxae and chelicerae yellowish brown. Sternum blackish brown laterally (<xref ref-type="fig" rid="F2">Figs 2–5</xref>). Cheliceral groove with two retromarginal and two promarginal teeth. Teeth on the promargin originate at the base of the groove and end in the middle. Retromarginal teeth originate in alignment with the point at which the promarginal teeth stop, and continue to the top of the cheliceral groove. Teeth on retromargin relatively smaller and more widely separated, when compared with those on the promargin (<xref ref-type="fig" rid="F3">Figs 6, 7</xref>). Cheliceral groove long, top of the labium and gnathocoxae covered with short hairs. In males, joint of trochanter to gnathocoxa thicker and deeper (see <xref ref-type="fig" rid="F2">Fig. 3</xref>). Abdomen greyish to light brown, with short, thin blackish hair over the entire surface. Females with a strongly developed linear postpedicelar and trapezoid epigastric scutum (<xref ref-type="fig" rid="F3">Fig. 8</xref>). Males also have these structures, but they appear thinner and have less colour. Legs yellowish to light brown with sparse blackish setae. Periphery of articulation points dark brown.</p><fig id="F2" position="float" orientation="portrait"><label>Figures 2–5.</label><caption><p><italic><tp:taxon-name>Dasumia gasparoi</tp:taxon-name></italic> sp. n. <bold>2</bold>, <bold>3</bold> (♂) carapace, sternum <bold>4</bold>, <bold>5</bold> (♀) ditto. Scale lines: 0.25 mm.</p></caption><graphic xmlns:xlink="http://www.w3.org/1999/xlink" xlink:href="ZooKeys-137-089-g002.jpg" position="float" orientation="portrait" xlink:type="simple"/></fig><fig id="F3" position="float" orientation="portrait"><label>Figures 6–8.</label><caption><p><italic><tp:taxon-name>Dasumia gasparoi</tp:taxon-name></italic> sp. n. <bold>6, 7</bold> cheliceral teeth <bold>8</bold> female, ventral view Scale line: (6, 7) 0.1 mm.</p></caption><graphic xmlns:xlink="http://www.w3.org/1999/xlink" xlink:href="ZooKeys-137-089-g003.jpg" position="float" orientation="portrait" xlink:type="simple"/></fig><p>Leg IV &gt; Leg I &gt; Leg II &gt; Leg III. Tarsi with three claws. Bent claws and middle claws are well developed (<xref ref-type="fig" rid="F4">Figs 9, 10, 11, 12</xref>).</p><p>Tarsi III and IV with fine scopulae (<xref ref-type="fig" rid="F4">Figs 9-12</xref>). Legs III and IV with fine metatarsal scopulae along the ventral surface, covering slightly less than the distal half of the segment. Dorsal part of coxae III and IV with 1-4 spines. Details of leg spination are given in <xref ref-type="table" rid="T2">Table 2</xref>.</p><p>In males, palpal tibia almost double the size of the tarsus. Tarsus bullet-shaped in lateral view. Tegulum yellowish brown; approximately as long as wide, and with a spherical shape. Between the distal appendages and tegulum, there is a visible transition region, peripherally sclerotized in places (<xref ref-type="fig" rid="F5">Figs 13, 14</xref>). Tip of embolus adjacent to Apophysis<sub>b</sub> (<xref ref-type="fig" rid="F5">Figs 13, 15</xref>). Embolic base wide and triangular. Embolus falciform, tapering distally, blackish and well sclerotized along its length (<xref ref-type="fig" rid="F5">Figs 15, 16</xref>). Apophysis<sub>a</sub> triangular, separated <!--PageBreak--><!--PageBreak-->from embolus and Apophysis<sub>b</sub> (<xref ref-type="fig" rid="F5">Fig. 13</xref>). Details of palp in ventral view: Apophysis<sub>a1</sub> short and sharp, beak-shaped at the right corner; Apophysis<sub>a2</sub> semicircular at the left corner; Apophysis<sub>a3 </sub>(which is stubbier than apophyses<sub>a1</sub> and Apophysis<sub>a4</sub>)ear-shaped at the rear corner. All of these apophyses with well sclerotized margins (<xref ref-type="fig" rid="F5">Fig. 15</xref>).</p><fig id="F4" position="float" orientation="portrait"><label>Figures 9–12.</label><caption><p>Leg tarsi of <italic><tp:taxon-name>Dasumia gasparoi</tp:taxon-name></italic> sp. n. <bold>9</bold> Leg I <bold>10</bold> Leg II <bold>11</bold> Leg 3 <bold>12</bold> Leg IV Scale line: 0.25 mm.</p></caption><graphic xmlns:xlink="http://www.w3.org/1999/xlink" xlink:href="ZooKeys-137-089-g004.jpg" position="float" orientation="portrait" xlink:type="simple"/></fig><fig id="F5" position="float" orientation="portrait"><label>Figures 13–16.</label><caption><p>Male palp of <italic><tp:taxon-name>Dasumia gasparoi</tp:taxon-name></italic> sp. n. Abbreviations: <bold><italic>Ap<sub>a</sub></italic></bold>Apophysis<sub>a </sub><bold><italic>Ap<sub>b</sub></italic></bold> Apophysis<sub>b</sub> <bold><italic>E</italic></bold> embolus. Scale lines: 0.25 mm.</p></caption><graphic xmlns:xlink="http://www.w3.org/1999/xlink" xlink:href="ZooKeys-137-089-g005.jpg" position="float" orientation="portrait" xlink:type="simple"/></fig><p>Vulva generally well sclerotized. Distal crest medium-sized and butt-ended. Distal expansion of the spermatheca wider than distal crest and visually hump-shaped. Rod-shaped<!--PageBreak--> part of the anterior spermatheca short and broader towards the base. Basal transverse part of the anterior spermatheca appears merged with the anterior basal arc. Both structures well sclerotized from centre to periphery. In dorsal view, anterior basal arc arc-shaped; basal transverse part of the anterior spermatheca forming a downward chevron shape. Transverse bar longer than the anterior basal arc. The surface area of the posterior spermatheca is wider than the anterior spermatheca. Transverse bar ends with one snake head-shaped structure at either side; and in contact with posterior diverticulum over complex membranous channel network (<xref ref-type="fig" rid="F6">Figs 17, 18, 19</xref>).</p><fig id="F6" position="float" orientation="portrait"><label>Figures 17–20.</label><caption><p>Vulva of <italic><tp:taxon-name>Dasumia gasparoi</tp:taxon-name></italic> sp. n. <bold>17, 18</bold> dorsal view <bold>19, 20</bold> ventral view. Abbreviations: <bold><italic>aba</italic></bold> anterior basal arc <bold><italic>btas</italic></bold> basal transverse part of the anterior spermatheca <bold><italic>dc</italic></bold> distal crest <bold><italic>des</italic></bold> distal expansion of the spermatheca <bold><italic>pd</italic></bold> posterior diverticulum <bold><italic>rsas</italic></bold> rod-shaped part of the anterior spermatheca <bold><italic>tb</italic></bold> transverse bar. Scale lines: 0.5 mm.</p></caption><graphic xmlns:xlink="http://www.w3.org/1999/xlink" xlink:href="ZooKeys-137-089-g006.jpg" position="float" orientation="portrait" xlink:type="simple"/></fig><fig id="F8" position="float" orientation="portrait"><label>Figures 24–25.</label><caption><p><italic><tp:taxon-name>Dasumia mariandyna</tp:taxon-name></italic> (topotype). <bold>24</bold> male palp <bold>25</bold> cheliceral teeth. Scale line: (24) 0.25 mm.</p></caption><graphic xmlns:xlink="http://www.w3.org/1999/xlink" xlink:href="ZooKeys-137-089-g008.jpg" position="float" orientation="portrait" xlink:type="simple"/></fig></tp:treatment-sec><tp:treatment-sec sec-type="Note"><title>Note.</title><p> In ventral view, and looking at an angle of 70° from the surface to the vulva, we observed symmetrically located, reniform structures consisting of helicoidal canals inside both sides of the vulva (<xref ref-type="fig" rid="F6">Fig. 20</xref>). The origin and function of these structures is unknown.</p><!--PageBreak--></tp:treatment-sec><tp:treatment-sec sec-type="Ecology"><title>Ecology.</title><p> Samples were collected during early spring from under stones (using a hand aspirator) in steppe habitat with scrubs of <italic><tp:taxon-name>Quercus coccifera</tp:taxon-name></italic> and with pine woods located close by. The collection locality was on low land at the middle of a mountainous region, which may enhance the probability of this species being an endemic.</p></tp:treatment-sec><tp:treatment-sec><!--Section generated to contain objects referenced in tp:taxon-treatment.--><table-wrap id="T2" position="float" orientation="portrait"><label>Table 2.</label><caption><p> Leg spination of <italic><tp:taxon-name>Dasumia gasparoi</tp:taxon-name></italic> sp. n.</p></caption><table><tbody><tr><td rowspan="1" colspan="1">♂ <bold>(Holotype)</bold></td><td rowspan="1" colspan="1"><bold>Leg I</bold></td><td rowspan="1" colspan="1"><bold>Leg II</bold></td><td rowspan="1" colspan="1"><bold>Leg III</bold></td><td rowspan="1" colspan="1"><bold>Leg IV</bold></td></tr><tr><td rowspan="1" colspan="1"><bold>C</bold></td><td rowspan="1" colspan="1">0</td><td rowspan="1" colspan="1">0</td><td rowspan="1" colspan="1">2 pl</td><td rowspan="1" colspan="1">3 pl 1 D</td></tr><tr><td rowspan="1" colspan="1"><bold>Tr</bold></td><td rowspan="1" colspan="1">0</td><td rowspan="1" colspan="1">0</td><td rowspan="1" colspan="1">0</td><td rowspan="1" colspan="1">0</td></tr><tr><td rowspan="1" colspan="1"><bold>Fe</bold></td><td rowspan="1" colspan="1">4 pl</td><td rowspan="1" colspan="1">5 pl</td><td rowspan="1" colspan="1">3 D 4 rl</td><td rowspan="1" colspan="1">9 D</td></tr><tr><td rowspan="1" colspan="1"><bold>Pa</bold></td><td rowspan="1" colspan="1">0</td><td rowspan="1" colspan="1">0</td><td rowspan="1" colspan="1">2 D 1 rl</td><td rowspan="1" colspan="1">0</td></tr><tr><td rowspan="1" colspan="1"><bold>Ti</bold></td><td rowspan="1" colspan="1">0</td><td rowspan="1" colspan="1">0</td><td rowspan="1" colspan="1">2 pl 1 D 4 rl 5 V</td><td rowspan="1" colspan="1">4 pl 4 rl 5 V</td></tr><tr><td rowspan="1" colspan="1"><bold>Me</bold></td><td rowspan="1" colspan="1">0</td><td rowspan="1" colspan="1">0</td><td rowspan="1" colspan="1">3 pl 6 rl 2 V</td><td rowspan="1" colspan="1">4 pl 1 D 5 rl 6 V</td></tr><tr><td rowspan="1" colspan="1">♀ <bold>(Paratype)</bold></td><td rowspan="1" colspan="4"/></tr><tr><td rowspan="1" colspan="1"><bold>C</bold></td><td rowspan="1" colspan="1">0</td><td rowspan="1" colspan="1">0</td><td rowspan="1" colspan="1">1 pl</td><td rowspan="1" colspan="1">2 pl</td></tr><tr><td rowspan="1" colspan="1"><bold>Tr</bold></td><td rowspan="1" colspan="1">0</td><td rowspan="1" colspan="1">0</td><td rowspan="1" colspan="1">1 rl</td><td rowspan="1" colspan="1">1 rl</td></tr><tr><td rowspan="1" colspan="1"><bold>Fe</bold></td><td rowspan="1" colspan="1">2 pl</td><td rowspan="1" colspan="1">1 pl</td><td rowspan="1" colspan="1">3 D 3 rl</td><td rowspan="1" colspan="1">8 D</td></tr><tr><td rowspan="1" colspan="1"><bold>Pa</bold></td><td rowspan="1" colspan="1">0</td><td rowspan="1" colspan="1">0</td><td rowspan="1" colspan="1">2 D 1 rl</td><td rowspan="1" colspan="1">0</td></tr><tr><td rowspan="1" colspan="1"><bold>Ti</bold></td><td rowspan="1" colspan="1">0</td><td rowspan="1" colspan="1">0</td><td rowspan="1" colspan="1">2 pl 1 D 3 rl 2 V</td><td rowspan="1" colspan="1">4 pl 1 D 3 rl 5 V</td></tr><tr><td rowspan="1" colspan="1"><bold>Me</bold></td><td rowspan="1" colspan="1">0</td><td rowspan="1" colspan="1">0</td><td rowspan="1" colspan="1">4 pl 6 rl 2 V</td><td rowspan="1" colspan="1">4 pl 4 rl 5 V</td></tr></tbody></table></table-wrap></tp:treatment-sec><ref-list><ref id="B1"><mixed-citation xmlns:xlink="http://www.w3.org/1999/xlink" xlink:type="simple"><person-group><name name-style="western"><surname>Alicata</surname><given-names>P</given-names></name></person-group> (<year>1974</year>)<article-title> Nuova collocazione sistematica di <italic>Harpactea crassipalpis</italic> Simon 1882 (Araneae, Dysderidae).</article-title><source>Animalia </source><volume>1</volume>: <fpage>39</fpage>-<lpage>42</lpage>.</mixed-citation></ref></ref-list></tp:taxon-treatment>
