# Supplementary material for: A survey of East Mediterranean Dasumia (Araneae, Dysderidae) with description of new species
Source: Zookeys. 2011 Oct 14;(137):89–101. doi: 10.3897/zookeys.137.1783 (PMC3252761; doi:10.3897/zookeys.137.1783)
Supplement: XML Treatment for Dasumia crassipalpis [file zookeys.137.1783-treatment2.xml]

<!DOCTYPE tp:taxon-treatment
  PUBLIC "-//TaxonX//DTD Taxonomic Treatment Publishing DTD v0 20100105//EN" "tax-treatment-NSO.dtd">
<tp:taxon-treatment xmlns:tp="http://www.plazi.org/taxpub"><tp:treatment-meta><mixed-citation publication-type="journal"><person-group><name><surname>Kunt</surname><given-names>Kadir Boğaç</given-names></name><name><surname>Özkütük</surname><given-names>Recep Sulhi</given-names></name><name><surname>Elverici</surname><given-names>Mert</given-names></name></person-group><article-title>A survey of East Mediterranean <italic>Dasumia</italic> (Araneae, Dysderidae) with description of new species
                </article-title><source>Zookeys</source><day>14</day><month>10</month><year>2011</year><volume>2011</volume><issue>137</issue><fpage>89</fpage><lpage>101</lpage><pub-id pub-id-type="doi">10.3897/zookeys.137.1783</pub-id></mixed-citation></tp:treatment-meta><tp:nomenclature><tp:taxon-name>
                        <tp:taxon-name-part taxon-name-part-type="genus">Dasumia</tp:taxon-name-part>
                        <tp:taxon-name-part taxon-name-part-type="species">crassipalpis</tp:taxon-name-part>
                    <object-id xmlns:xlink="http://www.w3.org/1999/xlink" xlink:type="simple">http://species-id.net/wiki/Dasumia_crassipalpis</object-id>
                    </tp:taxon-name><tp:taxon-authority>(Simon, 1882)</tp:taxon-authority><tp:nomenclature-citation-list><tp:nomenclature-citation><tp:taxon-name>Harpactes crassipalpis</tp:taxon-name><comment>: Simon, 1882: 224, f. 7-8 (D ♂).</comment></tp:nomenclature-citation><tp:nomenclature-citation><tp:taxon-name>Harpactocrates crassipalpis</tp:taxon-name><comment>: Reimoser, 1919: 11.</comment></tp:nomenclature-citation><tp:nomenclature-citation><tp:taxon-name>Dasumia crassipalpis</tp:taxon-name><comment>: Alicata, 1974: 40, f. 1-4 (T ♂ from <italic><tp:taxon-name>Harpactocrates</tp:taxon-name></italic>, D ♀).</comment></tp:nomenclature-citation></tp:nomenclature-citation-list></tp:nomenclature><tp:treatment-sec sec-type="Material examined"><title>Material examined. </title><p>1 ♂ (AUZM), <bold>ISRAEL</bold>, Mount Meron, 17.XII.2010, leg. C. Drees</p></tp:treatment-sec><tp:treatment-sec sec-type="Detailed comparison of Dasumia gasparoisp. n. andDasumia crassipalpis"><title>Detailed comparison of <tp:taxon-name>Dasumia gasparoi</tp:taxon-name>sp. n. and<tp:taxon-name>Dasumia crassipalpis</tp:taxon-name>.</title><p> Unfortunately, due to lack of material, we were unable to compare females of the two species. Here we <!--PageBreak-->comment on general similarities and differences observed from comparison of male specimens from both species; and from the description of female <italic><tp:taxon-name>Dasumia crassipalpis</tp:taxon-name></italic> given by <xref ref-type="bibr" rid="B1">Alicata (1974)</xref> with the female of <italic><tp:taxon-name>Dasumia gasparoi</tp:taxon-name></italic> sp. n., as follows:</p><p>Body coloration and general appearance similar in both species.</p><p>Arrangement of cheliceral teeth on cheliceral groove similar, but in <italic><tp:taxon-name>Dasumia crassipalpis</tp:taxon-name></italic>, distance between teeth on promargin and retromargin relatively wider.</p><p>In the original description of <italic><tp:taxon-name>Dasumia crassipalpis</tp:taxon-name></italic>, carapace width for males was given as 3.2 mm (see <xref ref-type="bibr" rid="B10">Simon 1882</xref>, page 224). Our <italic><tp:taxon-name>Dasumia crassipalpis</tp:taxon-name></italic> specimen from Israel has a carapace width of 3.26 mm. Based on the body measurements of <italic><tp:taxon-name>Dasumia gasparoi</tp:taxon-name></italic> sp. n., there are no significant differences between the two species. However, the legs of <italic><tp:taxon-name>Dasumia crassipalpis</tp:taxon-name></italic> from Israel are relatively shorter than <italic><tp:taxon-name>Dasumia gasparoi</tp:taxon-name></italic> sp. n. (see <xref ref-type="table" rid="T3">Table 3</xref>).</p><p>Leg spination similar in both species. Legs III and IV of female <italic><tp:taxon-name>Dasumia gasparoi</tp:taxon-name></italic> sp. n. and leg IV of male <italic><tp:taxon-name>Dasumia crassipalpis</tp:taxon-name></italic> exhibit trochanteric retrolateral spines, which is an interesting observation (see <xref ref-type="table" rid="T2">Table 2</xref> and <xref ref-type="table" rid="T4">4</xref>).</p><p>Linear postpedicelar and trapezoid epigastric scutum present in males of both species, in <italic><tp:taxon-name>Dasumia gasparoi</tp:taxon-name></italic> sp. n. pale; in <italic><tp:taxon-name>Dasumia crassipalpis</tp:taxon-name></italic> even paler.</p><table-wrap id="T2" position="float" orientation="portrait"><label>Table 2.</label><caption><p> Leg spination of <italic><tp:taxon-name>Dasumia gasparoi</tp:taxon-name></italic> sp. n.</p></caption><table><tbody><tr><td rowspan="1" colspan="1">♂ <bold>(Holotype)</bold></td><td rowspan="1" colspan="1"><bold>Leg I</bold></td><td rowspan="1" colspan="1"><bold>Leg II</bold></td><td rowspan="1" colspan="1"><bold>Leg III</bold></td><td rowspan="1" colspan="1"><bold>Leg IV</bold></td></tr><tr><td rowspan="1" colspan="1"><bold>C</bold></td><td rowspan="1" colspan="1">0</td><td rowspan="1" colspan="1">0</td><td rowspan="1" colspan="1">2 pl</td><td rowspan="1" colspan="1">3 pl 1 D</td></tr><tr><td rowspan="1" colspan="1"><bold>Tr</bold></td><td rowspan="1" colspan="1">0</td><td rowspan="1" colspan="1">0</td><td rowspan="1" colspan="1">0</td><td rowspan="1" colspan="1">0</td></tr><tr><td rowspan="1" colspan="1"><bold>Fe</bold></td><td rowspan="1" colspan="1">4 pl</td><td rowspan="1" colspan="1">5 pl</td><td rowspan="1" colspan="1">3 D 4 rl</td><td rowspan="1" colspan="1">9 D</td></tr><tr><td rowspan="1" colspan="1"><bold>Pa</bold></td><td rowspan="1" colspan="1">0</td><td rowspan="1" colspan="1">0</td><td rowspan="1" colspan="1">2 D 1 rl</td><td rowspan="1" colspan="1">0</td></tr><tr><td rowspan="1" colspan="1"><bold>Ti</bold></td><td rowspan="1" colspan="1">0</td><td rowspan="1" colspan="1">0</td><td rowspan="1" colspan="1">2 pl 1 D 4 rl 5 V</td><td rowspan="1" colspan="1">4 pl 4 rl 5 V</td></tr><tr><td rowspan="1" colspan="1"><bold>Me</bold></td><td rowspan="1" colspan="1">0</td><td rowspan="1" colspan="1">0</td><td rowspan="1" colspan="1">3 pl 6 rl 2 V</td><td rowspan="1" colspan="1">4 pl 1 D 5 rl 6 V</td></tr><tr><td rowspan="1" colspan="1">♀ <bold>(Paratype)</bold></td><td rowspan="1" colspan="4"/></tr><tr><td rowspan="1" colspan="1"><bold>C</bold></td><td rowspan="1" colspan="1">0</td><td rowspan="1" colspan="1">0</td><td rowspan="1" colspan="1">1 pl</td><td rowspan="1" colspan="1">2 pl</td></tr><tr><td rowspan="1" colspan="1"><bold>Tr</bold></td><td rowspan="1" colspan="1">0</td><td rowspan="1" colspan="1">0</td><td rowspan="1" colspan="1">1 rl</td><td rowspan="1" colspan="1">1 rl</td></tr><tr><td rowspan="1" colspan="1"><bold>Fe</bold></td><td rowspan="1" colspan="1">2 pl</td><td rowspan="1" colspan="1">1 pl</td><td rowspan="1" colspan="1">3 D 3 rl</td><td rowspan="1" colspan="1">8 D</td></tr><tr><td rowspan="1" colspan="1"><bold>Pa</bold></td><td rowspan="1" colspan="1">0</td><td rowspan="1" colspan="1">0</td><td rowspan="1" colspan="1">2 D 1 rl</td><td rowspan="1" colspan="1">0</td></tr><tr><td rowspan="1" colspan="1"><bold>Ti</bold></td><td rowspan="1" colspan="1">0</td><td rowspan="1" colspan="1">0</td><td rowspan="1" colspan="1">2 pl 1 D 3 rl 2 V</td><td rowspan="1" colspan="1">4 pl 1 D 3 rl 5 V</td></tr><tr><td rowspan="1" colspan="1"><bold>Me</bold></td><td rowspan="1" colspan="1">0</td><td rowspan="1" colspan="1">0</td><td rowspan="1" colspan="1">4 pl 6 rl 2 V</td><td rowspan="1" colspan="1">4 pl 4 rl 5 V</td></tr></tbody></table></table-wrap><table-wrap id="T3" position="float" orientation="portrait"><label>Table 3.</label><caption><p> Leg measurements of <italic><tp:taxon-name>Dasumia crassipalpis</tp:taxon-name></italic><bold/> </p></caption><table><tbody><tr><td rowspan="1" colspan="1">♂</td><td rowspan="1" colspan="1"><bold>Fe</bold></td><td rowspan="1" colspan="1"><bold>Pa</bold></td><td rowspan="1" colspan="1"><bold>Ti</bold></td><td rowspan="1" colspan="1"><bold>Me</bold></td><td rowspan="1" colspan="1"><bold>Ta</bold></td></tr><tr><td rowspan="1" colspan="1"><bold>Leg I</bold></td><td rowspan="1" colspan="1">2.67</td><td rowspan="1" colspan="1">1.85</td><td rowspan="1" colspan="1">2.65</td><td rowspan="1" colspan="1">2.57</td><td rowspan="1" colspan="1">0.64</td></tr><tr><td rowspan="1" colspan="1"><bold>Leg II</bold></td><td rowspan="1" colspan="1">2.69</td><td rowspan="1" colspan="1">1.66</td><td rowspan="1" colspan="1">2.54</td><td rowspan="1" colspan="1">2.49</td><td rowspan="1" colspan="1">0.62</td></tr><tr><td rowspan="1" colspan="1"><bold>Leg III</bold></td><td rowspan="1" colspan="1">2.20</td><td rowspan="1" colspan="1">1.16</td><td rowspan="1" colspan="1">1.75</td><td rowspan="1" colspan="1">2.24</td><td rowspan="1" colspan="1">0.57</td></tr><tr><td rowspan="1" colspan="1"><bold>Leg IV</bold></td><td rowspan="1" colspan="1">3.12</td><td rowspan="1" colspan="1">1.49</td><td rowspan="1" colspan="1">2.60</td><td rowspan="1" colspan="1">3.06</td><td rowspan="1" colspan="1">0.58</td></tr></tbody></table></table-wrap><p>In <italic><tp:taxon-name>Dasumia crassipalpis</tp:taxon-name></italic>, morphology of the distal appendages distinctive on male palp. Apophysis<sub>b</sub> longer and wider. Also, in <italic><tp:taxon-name>Dasumia gasparoi</tp:taxon-name></italic> sp. n., Apophysis<sub>a1</sub> shorter and projecting downwards; while in <italic><tp:taxon-name>Dasumia crassipalpis</tp:taxon-name></italic> it is well developed, apparent and projected upwards. In <italic><tp:taxon-name>Dasumia crassipalpis</tp:taxon-name></italic> palp when viewed ventrally, except for Apophysis<sub>a1</sub>, the remaining apophyses are located at the right corner of Apophysis<sub>a</sub>, close to Apophysis<sub>a1 </sub>(<xref ref-type="fig" rid="F7">Figs 21, 22, 23</xref>).</p><fig id="F7" position="float" orientation="portrait"><label>Figures 21–23.</label><caption><p>Male palp of <italic><tp:taxon-name>Dasumia crassipalpis</tp:taxon-name></italic>. Abbreviations: <bold><italic>Ap<sub>a</sub></italic></bold>Apophysis<sub>a </sub><bold><italic>Ap<sub>b</sub></italic></bold> Apophysis<sub>b</sub> <bold><italic>E</italic></bold> embolus. Scale line (21, 22): 0.25 mm.</p></caption><graphic xmlns:xlink="http://www.w3.org/1999/xlink" xlink:href="ZooKeys-137-089-g007.jpg" position="float" orientation="portrait" xlink:type="simple"/></fig><p>Even though there are structural differences apparent, the vulvae of both species are similar and generally well sclerotized (see <xref ref-type="bibr" rid="B1">Alicata 1974</xref>).</p></tp:treatment-sec><tp:treatment-sec sec-type="A short assessment on the distribution of "><title>A short assessment on the distribution of </title><p><italic><tp:taxon-name>Dasumia crassipalpis</tp:taxon-name></italic>.First described as <italic><tp:taxon-name>Harpactes crassipalpis</tp:taxon-name></italic> by <xref ref-type="bibr" rid="B10">Simon (1882)</xref> on the basis of male specimens collected from<!--PageBreak--> Syria, females were subsequently described by <xref ref-type="bibr" rid="B1">Alicata (1974)</xref>; and based on the previously unknown female genitalia, the species was transferred to the genus <italic><tp:taxon-name>Dasumia</tp:taxon-name></italic>. Simon reported the terra typica of <italic><tp:taxon-name>Dasumia crassipalpis</tp:taxon-name></italic> as “Syria", without giving any further detail (see <xref ref-type="bibr" rid="B10">Simon 1882</xref>). Moreover, Syria was the land of the Ottoman Empire in those days, and some provinces today known as Turkish were included with the rest of the region then known as Syria. For this reason, it is hard to draw a northern border line for the distribution of the species. However, considering that the only male specimen examined for the purpose of this study was collected in Israel, it may be assumed that <italic><tp:taxon-name>Dasumia crassipalpis</tp:taxon-name></italic> is distributed along the line of Syria, Lebanon and Israel. Although we have not yet collected this species during our extensive arachnological field studies at the Turkey-Syria border, it is possible that this species reaches Turkey at the north and Jordan at the south of its range.</p></tp:treatment-sec><tp:treatment-sec><!--Section generated to contain objects referenced in tp:taxon-treatment.--><table-wrap id="T4" position="float" orientation="portrait"><label>Table 4.</label><caption><p> Leg spination of <italic><tp:taxon-name>Dasumia crassipalpis</tp:taxon-name></italic></p></caption><table><tbody><tr><td rowspan="1" colspan="1">♂</td><td rowspan="1" colspan="1"><bold>Leg I</bold></td><td rowspan="1" colspan="1"><bold>Leg II</bold></td><td rowspan="1" colspan="1"><bold>Leg III</bold></td><td rowspan="1" colspan="1"><bold>Leg IV</bold></td></tr><tr><td rowspan="1" colspan="1"><bold>C</bold></td><td rowspan="1" colspan="1">0</td><td rowspan="1" colspan="1">0</td><td rowspan="1" colspan="1">1 pl 1 D</td><td rowspan="1" colspan="1">7 pl 2 D</td></tr><tr><td rowspan="1" colspan="1"><bold>Tr</bold></td><td rowspan="1" colspan="1">0</td><td rowspan="1" colspan="1">0</td><td rowspan="1" colspan="1">0</td><td rowspan="1" colspan="1">1 rl</td></tr><tr><td rowspan="1" colspan="1"><bold>Fe</bold></td><td rowspan="1" colspan="1">4 pl</td><td rowspan="1" colspan="1">1 pl</td><td rowspan="1" colspan="1">3 D 3rl</td><td rowspan="1" colspan="1">9 D</td></tr><tr><td rowspan="1" colspan="1"><bold>Pa</bold></td><td rowspan="1" colspan="1">0</td><td rowspan="1" colspan="1">0</td><td rowspan="1" colspan="1">2 D 1 rl</td><td rowspan="1" colspan="1">1 D</td></tr><tr><td rowspan="1" colspan="1"><bold>Ti</bold></td><td rowspan="1" colspan="1">0</td><td rowspan="1" colspan="1">0</td><td rowspan="1" colspan="1">2 pl 1 D 3 rl 5 V</td><td rowspan="1" colspan="1">4 pl 1 D 3 rl 5 V</td></tr><tr><td rowspan="1" colspan="1"><bold>Me</bold></td><td rowspan="1" colspan="1">0</td><td rowspan="1" colspan="1">0</td><td rowspan="1" colspan="1">3 pl 6 rl 2 V</td><td rowspan="1" colspan="1">5 pl 5 rl 5 V</td></tr></tbody></table></table-wrap></tp:treatment-sec><ref-list><ref id="B1"><mixed-citation xmlns:xlink="http://www.w3.org/1999/xlink" xlink:type="simple"><person-group><name name-style="western"><surname>Alicata</surname><given-names>P</given-names></name></person-group> (<year>1974</year>)<article-title> Nuova collocazione sistematica di <italic>Harpactea crassipalpis</italic> Simon 1882 (Araneae, Dysderidae).</article-title><source>Animalia </source><volume>1</volume>: <fpage>39</fpage>-<lpage>42</lpage>.</mixed-citation></ref><ref id="B10"><mixed-citation xmlns:xlink="http://www.w3.org/1999/xlink" xlink:type="simple"><person-group><name name-style="western"><surname>Simon</surname><given-names>E</given-names></name></person-group> (<year>1882</year>)<source> Etudes Arachnologiques. 13e Mémoire. XX. Descriptions d’espèces et de genres nouveaux de la famille des Dysderidae. Annales de la Société entomologique de France (6) 2: 201–240.</source></mixed-citation></ref></ref-list></tp:taxon-treatment>
