# Supplementary material for: A survey of East Mediterranean Dasumia (Araneae, Dysderidae) with description of new species
Source: Zookeys. 2011 Oct 14;(137):89–101. doi: 10.3897/zookeys.137.1783 (PMC3252761; doi:10.3897/zookeys.137.1783)
Supplement: XML Treatment for Dasumia mariandyna [file zookeys.137.1783-treatment3.xml]

<!DOCTYPE tp:taxon-treatment
  PUBLIC "-//TaxonX//DTD Taxonomic Treatment Publishing DTD v0 20100105//EN" "tax-treatment-NSO.dtd">
<tp:taxon-treatment xmlns:tp="http://www.plazi.org/taxpub"><tp:treatment-meta><mixed-citation publication-type="journal"><person-group><name><surname>Kunt</surname><given-names>Kadir Boğaç</given-names></name><name><surname>Özkütük</surname><given-names>Recep Sulhi</given-names></name><name><surname>Elverici</surname><given-names>Mert</given-names></name></person-group><article-title>A survey of East Mediterranean <italic>Dasumia</italic> (Araneae, Dysderidae) with description of new species
                </article-title><source>Zookeys</source><day>14</day><month>10</month><year>2011</year><volume>2011</volume><issue>137</issue><fpage>89</fpage><lpage>101</lpage><pub-id pub-id-type="doi">10.3897/zookeys.137.1783</pub-id></mixed-citation></tp:treatment-meta><tp:nomenclature><tp:taxon-name>
                        <tp:taxon-name-part taxon-name-part-type="genus">Dasumia</tp:taxon-name-part>
                        <tp:taxon-name-part taxon-name-part-type="species">mariandyna</tp:taxon-name-part>
                    <object-id xmlns:xlink="http://www.w3.org/1999/xlink" xlink:type="simple">http://species-id.net/wiki/Dasumia_mariandyna</object-id>
                    </tp:taxon-name><tp:taxon-authority>Brignoli, 1979</tp:taxon-authority><tp:nomenclature-citation-list><tp:nomenclature-citation><tp:taxon-name>Dasumia mariandyna</tp:taxon-name><comment>: Brignoli, 1979: 312, f. 9-11 (D ♂♀).</comment></tp:nomenclature-citation><tp:nomenclature-citation><tp:taxon-name>Dasumia mariandyna</tp:taxon-name><comment>: Le Peru, 2011: 222, f. 240 (♂♀).</comment></tp:nomenclature-citation></tp:nomenclature-citation-list></tp:nomenclature><tp:treatment-sec sec-type="Material examined"><title>Material examined.</title><p> 1 ♂ (AUZM) <bold>TURKEY</bold>, <bold>Düzce Province</bold>, Akçakoca District, c. 1 km south of Kepenç Village [<named-content xmlns:xlink="http://www.w3.org/1999/xlink" content-type="dwc:verbatimCoordinates" xlink:type="simple">41°4'11.89"N; 31°7'9.06"E</named-content>], 22.V.2008, under leaf litter, leg. K.B. Kunt; 1 ♂ (AUZM), <bold>Bolu Province</bold>, Abant [<named-content xmlns:xlink="http://www.w3.org/1999/xlink" content-type="dwc:verbatimCoordinates" xlink:type="simple">40°40'39.36"N; 31°28'18.78"E</named-content>], 13.IX.2009, under leaf litter, leg. K.B. Kunt.</p></tp:treatment-sec><tp:treatment-sec sec-type="Comparison of Dasumia gasparoi sp. n. and Dasumia mariandyna"><title>Comparison of <tp:taxon-name>Dasumia gasparoi</tp:taxon-name> sp. n. and <tp:taxon-name>Dasumia mariandyna</tp:taxon-name>. </title><p>Brignoli defined the relation of <italic><tp:taxon-name>Dasumia mariandyna</tp:taxon-name></italic> to other species of the genus as follows: “The new species is not related to the Greek and Near Eastern species; it can be easily distinguished from all known species by the genitalia" (see <xref ref-type="bibr" rid="B3">Brignoli 1979</xref>, page 313). Indeed, <italic><tp:taxon-name>Dasumia mariandyna</tp:taxon-name></italic> can be easily distinguished by the copulatory organs from the Middle Eastern representative of the genus, <italic><tp:taxon-name>Dasumia crassipalpis</tp:taxon-name></italic> and from <italic><tp:taxon-name>Dasumia gasparoi</tp:taxon-name></italic> sp. n. which is very close to <italic><tp:taxon-name>Dasumia crassipalpis</tp:taxon-name></italic>. Another very important issue is that the arrangement of cheliceral teeth in <italic><tp:taxon-name>Dasumia mariandyna</tp:taxon-name></italic> clearly does not conform with the characteristic arrangement of cheliceral teeth in this genus. Nevertheless, <italic><tp:taxon-name>Dasumia mariandyna</tp:taxon-name></italic> justlike <italic><tp:taxon-name>Dasumia gasparoi</tp:taxon-name></italic> sp. n. and <italic><tp:taxon-name>Dasumia crassipalpis</tp:taxon-name></italic>, also possesses 3 claws on tarsi III and IV. In accordance with the data mentioned above and by considering embolus/bulbus proportion of the species, the place of <italic><tp:taxon-name>Dasumia mariandyna</tp:taxon-name></italic> in the subfamily <tp:taxon-name>Harpacteinae</tp:taxon-name> should be rediscussed, for it is possible that <italic><tp:taxon-name>Dasumia mariandyna</tp:taxon-name></italic> may belong to another genus.</p><!--PageBreak--><table-wrap id="T4" position="float" orientation="portrait"><label>Table 4.</label><caption><p> Leg spination of <italic><tp:taxon-name>Dasumia crassipalpis</tp:taxon-name></italic></p></caption><table><tbody><tr><td rowspan="1" colspan="1">♂</td><td rowspan="1" colspan="1"><bold>Leg I</bold></td><td rowspan="1" colspan="1"><bold>Leg II</bold></td><td rowspan="1" colspan="1"><bold>Leg III</bold></td><td rowspan="1" colspan="1"><bold>Leg IV</bold></td></tr><tr><td rowspan="1" colspan="1"><bold>C</bold></td><td rowspan="1" colspan="1">0</td><td rowspan="1" colspan="1">0</td><td rowspan="1" colspan="1">1 pl 1 D</td><td rowspan="1" colspan="1">7 pl 2 D</td></tr><tr><td rowspan="1" colspan="1"><bold>Tr</bold></td><td rowspan="1" colspan="1">0</td><td rowspan="1" colspan="1">0</td><td rowspan="1" colspan="1">0</td><td rowspan="1" colspan="1">1 rl</td></tr><tr><td rowspan="1" colspan="1"><bold>Fe</bold></td><td rowspan="1" colspan="1">4 pl</td><td rowspan="1" colspan="1">1 pl</td><td rowspan="1" colspan="1">3 D 3rl</td><td rowspan="1" colspan="1">9 D</td></tr><tr><td rowspan="1" colspan="1"><bold>Pa</bold></td><td rowspan="1" colspan="1">0</td><td rowspan="1" colspan="1">0</td><td rowspan="1" colspan="1">2 D 1 rl</td><td rowspan="1" colspan="1">1 D</td></tr><tr><td rowspan="1" colspan="1"><bold>Ti</bold></td><td rowspan="1" colspan="1">0</td><td rowspan="1" colspan="1">0</td><td rowspan="1" colspan="1">2 pl 1 D 3 rl 5 V</td><td rowspan="1" colspan="1">4 pl 1 D 3 rl 5 V</td></tr><tr><td rowspan="1" colspan="1"><bold>Me</bold></td><td rowspan="1" colspan="1">0</td><td rowspan="1" colspan="1">0</td><td rowspan="1" colspan="1">3 pl 6 rl 2 V</td><td rowspan="1" colspan="1">5 pl 5 rl 5 V</td></tr></tbody></table></table-wrap></tp:treatment-sec><ref-list><ref id="B3"><mixed-citation xmlns:xlink="http://www.w3.org/1999/xlink" xlink:type="simple"><person-group><name name-style="western"><surname>Brignoli</surname><given-names>PM</given-names></name></person-group> (<year>1979</year>)<article-title> Spiders from Turkey, VI. Four new species from the coast of the Black Sea (Araneae).</article-title><source>Bulletin of the British Arachnological Society </source><volume>4</volume>: <fpage>310</fpage>-<lpage>313</lpage>.</mixed-citation></ref></ref-list></tp:taxon-treatment>
